# Supplementary material for: Use of rituximab for fulminant and refractory cases of immune checkpoint inhibitor induced myocyte injury clinically presenting with features of myasthenia gravis: a case series
Source: Eur Heart J Case Rep. 2025 Nov 17;9(12):ytaf593. doi: 10.1093/ehjcr/ytaf593 (PMC12684965; doi:10.1093/ehjcr/ytaf593)
Supplement: ytaf593_Supplementary_Data [file ytaf593_supplementary_data.zip]

Archive with 3 entries (3 files):
- Supplement.docx
- Admission Strain and Contrast TTE Case 1.mp4
- Admission TTE with strain Case 2.mp4
